# Supplementary material for: Phylogenomics provides a robust topology of the major cnidarian lineages and insights on the origins of key organismal traits
Source: BMC Evol Biol. 2018 Apr 13;18:68. doi: 10.1186/s12862-018-1142-0 (PMC5932825; doi:10.1186/s12862-018-1142-0)
Supplement: Supplementary file 1 — Table of taxa and data sources used in the present study including information on pre- and post-filtering dataset sizes. (XLSX 19 kb) [file 12862_2018_1142_MOESM1_ESM.xlsx]

## Sheet: SupplTable1
Table 1:	Taxonomic list used in this study
Higher taxoomic clade	Species name	Size of original pepfile	Size after AI filtering	Source*
Cnidaria
Anthozoa
Hexacorallia
Actiniaria	Aiptasia pallida	53752	51251	Zapata et al. 2014
Actiniaria	Anemonia viridis	31571	27557	Sabourault et al. 2009
Actiniaria	Anthopleura elegantissima	228540	199978	SRR1645256
Actiniaria	Bolocera tuediae	32915	31128	SRR504347
Actiniaria	Edwardsiella lineata	44159	42824	Stefanik et al. 2014
Actiniaria	Hormathia digitata	38115	35785	SRR504348
Actiniaria	Metridium senile	23324	21910	Richardson et al. 2007
Actiniaria	Nematostella vectensis	27273	27231	Nordberg et al. 2014
Ceriantharia	Cerianthus borealis	19368	16623	Hx2000059695
Corallimorpharia	Corynactis australis	174179	159032	SRR3198576;SRR3198579-80
Corallimorpharia	Rhodactis indosinensis	244841	220083	SRR3201278-81
Corallimorpharia	Ricordea yuma	192043	168258	SRR3201251-3
Scleractinia	Acropora digitifera	33880	33657	Shinzato et al. 2011
Scleractinia	Ctenactis echinata	25097	23886	Okubo et al. 2016
Scleractinia	Favia lizardensis	28655	27425	Okubo et al. 2016
Scleractinia	Lobactis scutaria	53619	50836	SRR2300562
Scleractinia	Madracis auretenra	77305	69464	http://people.oregonstate.edu/~meyere/data.html
Scleractinia	Montastraea cavernosa	100658	96103	SRR2306543
Scleractinia	Montastraea faveolata	19231	18037	Edge et al. 2005
Scleractinia	Platygyra carnosus	201885	177262	SRR402974-5
Scleractinia	Pocillopora damicornis	24619	22865	Traylor-Knowles et al. 2011
Scleractinia	Porites asteroides	18763	17836	Kenkel et al. 2013
Scleractinia	Seriatopora hystrix	131408	114899	SRR2300678
Zoantharia	Protopalythoa variabilis	128261	110652	Huang et al. 2016
Octocorallia
Alcyonacea	Corallium rubrum	115612	104600	SRR1552944
Alcyonacea	Eunicella cavolinii	37801	32950	SRR1324943
Alcyonacea	Eunicella verrucosa	21209	18449	SRR1324944
Alcyonacea	Gorgonia ventalina	199368	169298	SRR935083
Alcyonacea	Leptogorgia sarmentosa	23127	19877	SRR1324968
Alcyonacea	Nephthyigorgia sp.	13148	11230	Zapata et al. 2014
Pennatulacea	Renilla reniformis	12689	11579	This study
Medusozoa
Cubozoa
Carybdeida	Alatina alata	55005	46646	Zapata et al. 2014
Carybdeida	Tripedalia cystophora	12219	10309	SRR1182852;SRR2103559
Chirodropida	Chironex fleckeri	36424	33051	SRR1819888
Endocnidozoa
Myxozoa	Kudoa iwatai	116287	66828	SRR1300899
Myxozoa	Myxobolus cerebralis	31525	22820	SRR1557039
Myxozoa	Myxobolus pendula	104786	61674	SRR2472984;SRR2472987;SRR2472989
Myxozoa	Thelohanellus kitauei	20745	15941	SRR1103279
Polypodiozoa	Polypodium hydriforme	40691	36554	SRR1336770
Hydrozoa
Aplanulata	Ectopleura larynx	48126	45677	Zapata et al. 2014
Aplanulata	Hydra magnipapillata	21990	16714	Chapman et al. 2010
Aplanulata	Hydra oligactis	19670	19273	SRR040466-9
Aplanulata	Hydra viridissima	22207	21659	SRR040470-3
Filifera IV	Hydractinia polyclina	85853	74193	SRR923509
Filifera IV	Hydractinia symbiolongicarpus	42614	39436	Zapata et al. 2014
Filifera IV	Podocoryna carnea	80105	58126	Zapata et al. 2014
Filifera IV	Turritopsis sp.	40303	34933	Hasegawa et al. 2016
Leptothecata	Clytia hemisphaerica	109443	99814	Philippe et al. 2009
Siphonophorae	Abylopsis tetragona	66814	62430	Zapata et al. 2014
Siphonophorae	Agalma elegans	57194	52953	Zapata et al. 2014
Siphonophorae	Craseoa lathetica	68649	63471	Zapata et al. 2014
Siphonophorae	Nanomia bijuga	54202	50701	Zapata et al. 2014
Siphonophorae	Physalia physalis	41818	37880	Zapata et al. 2014
Trachylinae	Aegina citrea	39295	35862	Zapata et al. 2014
Trachylinae	Craspedacusta sowerbyi	107130	101380	SRR923472
Scyphozoa
Coronatae	Atolla vanhoeffeni	19117	17024	Zapata et al. 2014
Coronatae	Periphylla periphylla	52821	47414	SRR1915828
Discomedusae	Aurelia aurita	99449	91169	Brekhman et al. 2015
Discomedusae	Cassiopea xamachana	52116	46778	This study
Discomedusae	Chrysaora fuscescens	26833	24360	SRR3180892
Discomedusae	Cyanea capillata	36327	33903	SRR1930118
Discomedusae	Stomolophus meleagris	50348	46299	SRR1168418
Staurozoa
Stauromedusae	Calvadosia cruxmelitensis	69073	62986	Hx2000059702
Stauromedusae	Craterolophus convolvulus	35843	30307	Hx2000059696
Stauromedusae	Haliclystus auricula	34950	30195	Hx2000059697
Stauromedusae	Haliclystus sanjuanensis	41787	36977	Hx2000059698
Stauromedusae	Leucernaria quadricornis	74822	68427	Hx2000059765
Outgroups
Annelida	Capitella teleta	32415	31385	Simakov et al. 2013
Arthropoda	Drosophila melanogaster	30438	30360	Gramates et al. 2017
Chordata	Taeniopygia guttata	18204	18147	Warren et al. 2010
Ctenophora	Mnemiopsis leidyi	16548	16198	Ryan et al. 2013
Echinodermata	Strongylocentrotus purpuratus	29129	28913	Cameron et al. 2009
Mollusca	Lottia gigantea	23340	23251	Simakov et al. 2013
Placozoa	Trichoplax adhaerens	11540	11093	Srivastava et al. 2008
Porifera	Amphimedon queenslandica	29883	28514	Srivastava et al. 2010
* SRR correspond to GenBank SRA run numbers; references correspond to predicted proteome or transcriptomes.
List of species included in the first dataset and used for comapring Agalma and OrthoFinder
Species sequenced for this study
