# Supplementary material for: Phylogenomics provides a robust topology of the major cnidarian lineages and insights on the origins of key organismal traits
Source: BMC Evol Biol. 2018 Apr 13;18:68. doi: 10.1186/s12862-018-1142-0 (PMC5932825; doi:10.1186/s12862-018-1142-0)
Supplement: Supplementary file 2 — Table of geographic localities sampled in the present study. (XLSX 9 kb) [file 12862_2018_1142_MOESM2_ESM.xlsx]

## Sheet: SupplTable2
Supplementary Table 1:	Origin of samples sequenced for this study
Species	number specimen	life stage	Location	Country	Latitude	Longitude
Calvadosia cruxmelitensis	One	adult		England
Cerianthus borealis	One	adult	Shoals Marine Laboratories, Appledore Island (ME)	USA	42° 59' 18.6684'' N	70° 36' 51.7212'' W
Craterolophus convolvulus	One	adult	Rye Harbor, Rye (NH)	USA	43° 0' 4.5432'' N	70° 44' 35.5128'' W
Haliclystus auricula	One	adult	Eastport (ME)	USA	44° 53' 45.042'' N	66° 59' 53.023 2'' W
Haliclystus sanjuanensis	Twelve	juvenile & adult	San Juan Island (WA)	USA	48° 32' 8.79'' N	123° 5' 29.4252'' W
Leucernaria quadricornis	One	adult	Shoals Marine Laboratories, Appledore Island (ME)	USA	42° 59' 18.6684'' N	70° 36' 51.7212'' W
Renilla reniformis	One	adult	Fort George Inlet, Jacksonville (FL)	USA	30°25'13.34"N	81°24'33.19"W
	One	adult	St Augustine Beach (FL)	USA	29°50'48.81"N	81°16'6.10"W
