# Supplementary material for: Phylogenomics provides a robust topology of the major cnidarian lineages and insights on the origins of key organismal traits
Source: BMC Evol Biol. 2018 Apr 13;18:68. doi: 10.1186/s12862-018-1142-0 (PMC5932825; doi:10.1186/s12862-018-1142-0)
Supplement: Supplementary file 11 — Table of taxonomic distributions and taxon occupancy comparing the current and previous phylogenomic studies of Cnidaria. (XLSX 9 kb) [file 12862_2018_1142_MOESM11_ESM.xlsx]

## Sheet: Table1
Table S3 :	Taxonomic distribution and taxon occupancy in this and previous phylogenomic studies
	OF-PTP_75tx	Chang et al. 2015	Zapata et al. 2014
Hexacorallia	24	10 (0.1-47.2%)	10
Octocorallia	7	2 (1.1-32.4%)	4
Cubozoa	3	1 (44.5%)	1
Endocnidozoa	5	8 (0-92.6%)	0
Hydrozoa	16	6 (0.2-3.3%)	13
Scyphozoa	7	3 (5.4-82.8)	2
Staurozoa	5	0	1
Total	67	0	31
Range of percentage of missing data is shown in brackets.
